# Supplementary material for: Effects of Oral Ingestion of L-Ornithine on Mental Stress and Fatigue Based on the Trier Social Stress Test in Healthy Humans: A Randomized, Double-Blind, Placebo-Controlled, Parallel-Group Trial
Source: J Clin Med. 2024 Dec 13;13(24):7583. doi: 10.3390/jcm13247583 (PMC11676746; doi:10.3390/jcm13247583)
Supplement: Supplementary file 1 [file jcm-13-07583-s001.zip]

Archive with 1 entries (1 files):
- jcm-3326170-supplementary.pdf
